# Supplementary material for: A study of the role of GATA4 polymorphism in cardiovascular metabolic disorders
Source: Hum Genomics. 2013 Dec 12;7(1):25. doi: 10.1186/1479-7364-7-25 (PMC3899629; doi:10.1186/1479-7364-7-25)
Supplement: Additional file 2 — GATA4 Haplo Suppl data: GATA4 haplotyping for the cardiovascular disease traits. [file 1479-7364-7-25-S2.xls]

## Sheet: cad
Data shows the haplotyping results for GATA4 versus the disease trait. Blocks represent the nucleotides constituting the haplotype arranged chronologically as they appear on the chromosome.
CAD
Sequence	SNP ID	Minor Allele	Case	Control	c2	P-value
1	rs2740434	A	0.26	0.259	0.012	0.9123
2	rs17153743	A	0.989	0.983	4.698	0.0302
3	rs13264774	C	0.862	0.855	0.765	0.3817
4	rs56298569	C	0.445	0.42	5.445	0.0196
5	rs804280	C	0.97	0.963	3.507	0.0611
6	rs3729855	G	0.181	0.168	2.6	0.1068
7	rs3729856	T	0.451	0.434	2.269	0.1319
8	rs1062219	G	0.553	0.55	0.074	0.785
9	rs11785481	T	0.12	0.112	1.26	0.2617
10	rs3203358	C	0.809	0.794	3.267	0.0707
Block	Haplotype	Pooled	Cases	Control	c2	P-value
Block 1-10	GACCCGTGCC	0.105	0.115	0.101	3.742	0.053
	AACACATCCC	0.04	0.038	0.046	3.532	0.0602
Block 1-9	GACCCGTGC	0.108	0.116	0.103	3.551	0.0595
	AACACATCC	0.041	0.038	0.046	3.376	0.0661
Block 2-10	ACCCGTGCC	0.11	0.119	0.105	3.799	0.0513
Block 1-8	GACCCGTG	0.108	0.114	0.101	3.843	0.05
	AACACATC	0.042	0.039	0.046	2.92	0.0875
Block 3-10	CCCGTGCC	0.11	0.116	0.102	4.17	0.0411
	CCCATGCC	0.024	0.027	0.021	3.059	0.0803
Block 2-9	ACCCGTGC	0.112	0.119	0.105	3.865	0.0493
	ACACATCC	0.066	0.061	0.071	3.636	0.0565
	ACCCATGC	0.026	0.029	0.022	4.076	0.0435
Block 1-7	GACCCGT	0.109	0.116	0.102	3.927	0.0475
Block 3-9	CCCGTGC	0.112	0.118	0.105	3.741	0.0531
	CCCATGC	0.026	0.029	0.022	3.811	0.0509
Block 2-8	ACCCGTG	0.113	0.12	0.105	4.511	0.0337
	ACCCATG	0.109	0.115	0.103	3.452	0.0632
Block 4-10	CCGTGCC	0.111	0.118	0.104	3.906	0.0481
Block 4-9	CCGTGC	0.114	0.12	0.108	3.394	0.0654
	ACATCC	0.069	0.064	0.075	4.596	0.032
	CCATGC	0.028	0.031	0.025	3.186	0.0743
	CCGCGC	0.027	0.026	0.028	0.362	0.5476
Block 3-8	CCCGTG	0.114	0.121	0.106	4.63	0.0314
	CCCATG	0.109	0.115	0.102	3.787	0.0516
Block 2-7	ACCCGT	0.119	0.126	0.111	4.661	0.0309
Block 3-7	CCCAT	0.195	0.202	0.187	3.159	0.0755
	CCCGT	0.119	0.126	0.11	4.958	0.026
Block 1-5	GACCC	0.239	0.25	0.228	5.479	0.0192
Block 4-8	CCGTG	0.116	0.122	0.108	4.21	0.0402
	CCATG	0.113	0.119	0.105	4.468	0.0345
Block 1-4	GACC	0.244	0.254	0.232	5.691	0.017
Block 7-10	TGCC	0.162	0.168	0.154	3.094	0.0786
Block 4-7	CCAT	0.2	0.207	0.191	3.318	0.0685
	CCGT	0.121	0.129	0.113	4.726	0.0297
	ACAT	0.098	0.093	0.105	3.316	0.0686
Block 3-6	ACA	0.53	0.52	0.541	3.875	0.049
	CCG	0.15	0.156	0.143	2.895	0.0889
Block 2-5	ACCC	0.403	0.416	0.387	7.172	0.0074

## Sheet: mi
Data shows the haplotyping results for GATA4 versus the disease trait. Blocks represent the nucleotides constituting the haplotype arranged chronologically as they appear on the chromosome.
Sequence	SNP ID	Minor Allele	Case	Control	c2	P-value
1	rs2740434	G	0.741	0.74	0.022	0.8817
2	rs17153743	A	0.987	0.984	0.951	0.3296
3	rs13264774	C	0.863	0.851	2.162	0.1415
4	rs56298569	C	0.44	0.42	3.155	0.0757
5	rs804280	C	0.97	0.96	5.829	0.0158
6	rs3729855	G	0.179	0.165	2.62	0.1055
7	rs3729856	T	0.446	0.436	0.779	0.3774
8	rs1062219	C	0.449	0.448	0.009	0.9225
9	rs11785481	C	0.885	0.882	0.12	0.7293
10	rs3203358	C	0.804	0.797	0.552	0.4577
Block	Haplotype	Pooled	Cases	Control	c2	P-value
Block 1-10	AACACATCCC	0.04	0.038	0.049	6.009	0.0142
	GACCCACGCC	0.013	0.015	0.01	3.065	0.08
Block 1-9	AACACATCC	0.041	0.038	0.05	6.33	0.0119
	GACCCACGC	0.019	0.021	0.015	3.613	0.0573
	AACCCACGC	0.01	0.012	0.008	3.173	0.0749
Block 2-10	ACCCATGCC	0.023	0.025	0.019	3.253	0.0713
	ACCCACGCC	0.02	0.022	0.016	3.423	0.0643
Block 1-8	AACACATC	0.042	0.038	0.05	6.537	0.0106
	AACCCACG	0.014	0.015	0.01	3.206	0.0734
Block 3-10	TACACGCC	0.087	0.083	0.096	3.614	0.0573
	CCCATGCC	0.024	0.026	0.02	3.278	0.0702
Block 2-9	ACCCACGC	0.029	0.033	0.023	6.578	0.0103
Block 3-9	TACACGC	0.093	0.089	0.103	4.47	0.0345
	CCCACGC	0.029	0.032	0.023	5.972	0.0145
	CCCATGC	0.026	0.028	0.021	3.136	0.0766
Block 2-8	ACCCACG	0.033	0.037	0.026	6.755	0.0094
Block 3-8	TACACG	0.093	0.089	0.103	4.284	0.0385
	CCCACG	0.033	0.037	0.026	6.265	0.0123
Block 6-10	GTCCC	0.014	0.016	0.011	3.845	0.0499
Block 1-7	AACACAT	0.044	0.04	0.051	4.686	0.0304
Block 4-9	CCACGC	0.031	0.034	0.025	5.114	0.0237
Block 2-7	ACCCAC	0.062	0.066	0.054	4.404	0.0358
	ACATAC	0.01	0.009	0.014	4.791	0.0286
Block 5-9	CGTCC	0.015	0.017	0.011	3.965	0.0464
Block 4-8	ACACG	0.212	0.206	0.225	3.923	0.0476
	CCACG	0.034	0.038	0.028	5.595	0.018
Block 3-7	CCCAC	0.063	0.067	0.056	4.163	0.0413
Block 4-7	CCAC	0.065	0.069	0.057	4.078	0.0435
	ATAC	0.013	0.01	0.018	7.983	0.0047
Block 7-10	TGCC	0.162	0.167	0.15	3.93	0.0474
Block 2-6	ACATA	0.011	0.01	0.015	4.233	0.0397
Block 2-5	ACCC	0.403	0.41	0.387	4.073	0.0436
	ACAT	0.011	0.009	0.015	4.78	0.0288
Block 6-9	GTCC	0.015	0.017	0.011	4.211	0.0402
Block 3-6	CATA	0.011	0.009	0.014	4.004	0.0454

## Sheet: t2dm
Data shows the haplotyping results for GATA4 versus the disease trait. Blocks represent the nucleotides constituting the haplotype arranged chronologically as they appear on the chromosome.
Sequence	SNP ID	Minor Allele	Case	Control	c2	P-value
1	rs2740434	G	0.742	0.739	0.113	0.7367
2	rs17153743	G	0.015	0.013	0.373	0.5412
3	rs13264774	C	0.865	0.852	2.772	0.0959
4	rs56298569	C	0.438	0.429	0.698	0.4033
5	rs804280	C	0.972	0.961	8.069	0.0045
6	rs3729855	G	0.176	0.172	0.205	0.6507
7	rs3729856	T	0.447	0.438	0.648	0.421
8	rs1062219	C	0.45	0.446	0.134	0.7143
9	rs11785481	T	0.119	0.113	0.689	0.4067
10	rs3203358	G	0.198	0.198	0	0.9987
Block	Haplotype	Pooled	Cases	Control	c2	P-value
Block 1_9	GACACACCC	0.18	0.192	0.175	4.052	0.0441
Block 1_8	GACACACC	0.183	0.19	0.173	4.285	0.0385
Block 5-10	TACCCC	0.012	0.01	0.014	3.936	0.0473
	Haplotype Associations

## Sheet: hChol
Data shows the haplotyping results for GATA4 versus the disease trait. Blocks represent the nucleotides constituting the haplotype arranged chronologically as they appear on the chromosome.
Sequence	SNP ID	Minor Allele	Case	Control	c2	P-value
1	rs2740434	A	0.267	0.254	1.593	0.2068
2	rs17153743	A	0.989	0.985	2.427	0.1193
3	rs13264774	C	0.86	0.86	0.009	0.9262
4	rs56298569	C	0.443	0.429	1.444	0.2294
5	rs804280	C	0.967	0.966	0.088	0.7665
6	rs3729855	G	0.177	0.175	0.044	0.8337
7	rs3729856	T	0.456	0.438	2.691	0.1009
8	rs1062219	G	0.557	0.548	0.758	0.3839
9	rs11785481	T	0.124	0.11	3.577	0.0586
10	rs3203358	C	0.812	0.795	3.526	0.0604
Block	Haplotype	Pooled	Cases	Control	c2	P-value
Block 1	AACCCATGTC	0.062	0.071	0.061	3.237	0.072
	GACCCATGCC	0.015	0.019	0.014	3.445	0.0634
Block 1-9	AACCCATGT	0.063	0.071	0.06	3.857	0.0496
	GACCCATGC	0.017	0.021	0.015	3.12	0.0773
Block 2-10	ACCCATGTC	0.081	0.09	0.078	3.077	0.0794
Block 3-10	CCCATGTC	0.08	0.086	0.076	3.017	0.0824
Block 4-10	CCATGTC	0.082	0.088	0.077	3.242	0.0718
Block 5-10	CATGTC	0.088	0.096	0.082	4.248	0.0393
Block 6-10	ATGTC	0.089	0.097	0.084	4.465	0.0346
Block 7-10	TGTC	0.091	0.099	0.086	4.546	0.033

## Sheet: hLDL
Data shows the haplotyping results for GATA4 versus the disease trait. Blocks represent the nucleotides constituting the haplotype arranged chronologically as they appear on the chromosome.
Sequence	SNP ID	Minor Allele	Case	Control	c2	P-value
1	rs2740434	A	0.268	0.258	0.505	0.4774
2	rs17153743	G	0.014	0.013	0.108	0.7425
3	rs13264774	C	0.861	0.86	0.009	0.924
4	rs56298569	C	0.443	0.432	0.443	0.5059
5	rs804280	T	0.034	0.033	0.063	0.8021
6	rs3729855	G	0.177	0.175	0.035	0.8526
7	rs3729856	C	0.556	0.555	0.004	0.9524
8	rs1062219	G	0.567	0.548	1.367	0.2423
9	rs11785481	T	0.129	0.113	2.515	0.1128
10	rs3203358	C	0.801	0.801	0	0.9825
Block	Haplotype	Pooled	Cases	Control	c2	P-value
Block 1-10	AACCCATGTC	0.062	0.079	0.062	4.829	0.028
	GACCCATCCC	0.029	0.021	0.032	3.853	0.0496
	GACACATCCC	0.021	0.015	0.023	2.947	0.0861
	GACCCATGCC	0.015	0.024	0.015	4.938	0.0263
Block 1-9	AACCCATGT	0.063	0.078	0.062	4.308	0.0379
	GACACATCC	0.023	0.016	0.025	3.702	0.0543
Block 2-10	ACACATCCC	0.061	0.049	0.065	3.89	0.0486
Block 3-10	CACATCCC	0.061	0.048	0.063	3.68	0.0551
Block 4-10	ACATCCC	0.065	0.052	0.068	4.024	0.0449
	CCATGCC	0.026	0.034	0.025	3.131	0.0768
Block 3-9	CACATCC	0.065	0.053	0.067	3.474	0.0623
Block 5-9	CATCC	0.151	0.132	0.154	3.708	0.0541
	CATCT	0.011	0.017	0.01	3.628	0.0568
Block 6-9	ATCC	0.154	0.134	0.157	4.155	0.0415
	ATCT	0.011	0.016	0.01	3.377	0.0661
Block 7-10	TCCC	0.165	0.144	0.169	4.296	0.0382

## Sheet: hTG
Data shows the haplotyping results for GATA4 versus the disease trait. Blocks represent the nucleotides constituting the haplotype arranged chronologically as they appear on the chromosome.
	hTG
1	rs2740434	A	0.265	0.258	0.374	0.5406
2	rs17153743	G	0.014	0.013	0.085	0.7701
3	rs13264774	C	0.862	0.859	0.06	0.807
4	rs56298569	C	0.446	0.429	1.803	0.1794
5	rs804280	T	0.041	0.03	5.2	0.0226
6	rs3729855	A	0.833	0.822	1.275	0.2589
7	rs3729856	C	0.562	0.552	0.631	0.4269
8	rs1062219	C	0.46	0.445	1.355	0.2444
9	rs11785481	C	0.888	0.884	0.281	0.5963
10	rs3203358	G	0.204	0.197	0.384	0.5354
	Haplotype Associations
Block 1-9	AACCCACGC	0.01	0.014	0.009	2.746	0.0975
Block	Haplotype	Pooled	Cases	Control	c2	P-value
Block 1-8	AACCCACG	0.014	0.017	0.012	3.186	0.0743
	GACACATG	0.013	0.009	0.014	3.73	0.0534
Block 2-7	ACACAT	0.083	0.072	0.088	4.787	0.0287
Block 3-7	CACAT	0.083	0.072	0.088	4.771	0.0289
Block 4-7	ACAT	0.098	0.088	0.103	3.614	0.0573
Block 3-7	CACAT	0.083	0.072	0.088	4.771	0.0289
Block 2-6	ACCTA	0.013	0.018	0.011	4.646	0.0311
Block 3-6	CCTA	0.016	0.021	0.014	4.339	0.0373
Block 4-6	CTA	0.016	0.021	0.014	4.751	0.0293
Block 2-5	ACCT	0.015	0.02	0.014	4.155	0.0415
Block 1-6	AACCCACG	0.014	0.017	0.012	3.186	0.0743
	GACACATG	0.013	0.009	0.014	3.73	0.0534
Block 1-5	AACCT	0.01	0.015	0.009	4.486	0.0342

## Sheet: hHTN
Data shows the haplotyping results for GATA4 versus the disease trait. Blocks represent the nucleotides constituting the haplotype arranged chronologically as they appear on the chromosome.
HTN
Sequence	SNP ID	Minor Allele	Case	Control	c2	P-value
1	rs2740434	A	0.262	0.25	1.091	0.2963
2	rs17153743	G	0.016	0.008	5.881	0.0153
3	rs13264774	C	0.861	0.851	1.376	0.2409
4	rs56298569	A	0.569	0.559	0.609	0.4353
5	rs804280	T	0.035	0.026	3.674	0.0553
6	rs3729855	G	0.178	0.164	1.773	0.183
7	rs3729856	T	0.443	0.442	0.02	0.8886
8	rs1062219	C	0.453	0.435	1.948	0.1628
9	rs11785481	C	0.885	0.879	0.613	0.4338
10	rs3203358	G	0.199	0.194	0.276	0.5991
Block	Haplotype	Pooled	Cases	Control	c2	P-value
Block 1-8	GACCCACG	0.02	0.018	0.026	4.262	0.039
Block 1-7	GACCCAT	0.067	0.064	0.076	3.416	0.0646
	GACCCAC	0.035	0.033	0.042	3.822	0.0506
	GATACAT	0.012	0.011	0.017	4.559	0.0327
Block 1-6	GACCCA	0.103	0.098	0.119	6.784	0.0092
	AACACA	0.072	0.073	0.07	0.18	0.6718
Block 4-10	ACATGCC	0.016	0.015	0.021	3.073	0.0796
Block 5-10	CATGCC	0.041	0.039	0.05	4.729	0.0297
	TACCCC	0.012	0.013	0.008	2.789	0.0949
Block 6-10	ATGCC	0.042	0.039	0.05	4.546	0.033
Block 5-9	CATGC	0.047	0.044	0.057	5.341	0.0208
Block 6-9	ATGC	0.048	0.045	0.057	5.12	0.0237
Block 3-8
Block 4-8	CCACG	0.034	0.032	0.041	3.465	0.0627
Block 2-7	ACCCAC	0.062	0.06	0.071	3.273	0.0704
Block 3-6	CCTA	0.016	0.018	0.011	3.827	0.0504

## Sheet: lHDL
Data shows the haplotyping results for GATA4 versus the disease trait. Blocks represent the nucleotides constituting the haplotype arranged chronologically as they appear on the chromosome.
low HDL
Sequence	SNP ID	Minor Allele	Case	Control	c2	P-value
1	rs2740434	G	0.748	0.733	2.341	0.126
2	rs17153743	A	0.988	0.986	0.542	0.4618
3	rs13264774	C	0.864	0.857	0.888	0.3461
4	rs56298569	C	0.441	0.429	1.233	0.2669
5	rs804280	T	0.035	0.031	1.136	0.2865
6	rs3729855	G	0.179	0.172	0.713	0.3986
7	rs3729856	C	0.561	0.551	0.761	0.383
8	rs1062219	G	0.552	0.55	0.045	0.832
9	rs11785481	C	0.889	0.881	0.973	0.3238
10	rs3203358	G	0.203	0.196	0.566	0.452
Block	Haplotype	Pooled	Cases	Control	c2	P-value
Block 1-10	GACACACCCG	0.145	0.154	0.148	0.53	0.4664
	GACACACGCC	0.108	0.111	0.111	0	0.9823
	GACCCGTGCC	0.105	0.11	0.108	0.042	0.8371
	GATACACGCC	0.081	0.082	0.086	0.523	0.4696
	AACCCATGTC	0.062	0.058	0.07	4.798	0.0285
	AACCCATCCC	0.052	0.052	0.054	0.156	0.6928
	AACACATCCC	0.04	0.039	0.044	1.52	0.2176
	GACACACCCC	0.034	0.034	0.038	0.923	0.3366
	GACCCATCCC	0.029	0.035	0.027	3.659	0.0558
	GACCCGCGCC	0.025	0.027	0.024	0.95	0.3296
	GACACATCCC	0.021	0.021	0.022	0.109	0.7409
	GACCCATGTC	0.019	0.021	0.019	0.13	0.7188
	GACCCATGCC	0.015	0.015	0.017	0.189	0.664
	AACACACCCC	0.014	0.013	0.015	0.509	0.4755
	GACCCACCCC	0.013	0.017	0.012	2.4	0.1214
	GACCCACGCC	0.013	0.014	0.014	0.003	0.9584
	AACCCACCCC	0.011	0.013	0.011	0.742	0.3889
	GATACACCCC	0.011	0.009	0.013	2.535	0.1114
Block	Haplotype	Pooled	Cases	Control	c2	P-value
Block 1-9	GACACACCC	0.18	0.186	0.184	0.044	0.8343
	GACACACGC	0.108	0.111	0.109	0.078	0.7797
	GACCCGTGC	0.108	0.11	0.111	0.001	0.9729
	GATACACGC	0.086	0.084	0.092	1.346	0.2461
	AACCCATGT	0.063	0.057	0.07	5.1	0.0239
	AACCCATCC	0.051	0.051	0.053	0.137	0.7111
	AACACATCC	0.041	0.04	0.045	1.008	0.3153
	GACCCATCC	0.029	0.033	0.027	2.545	0.1107
	GACCCGCGC	0.026	0.028	0.025	1.024	0.3117
	GACACATCC	0.023	0.023	0.025	0.363	0.5468
	AACACACCC	0.021	0.019	0.021	0.518	0.4717
	GACCCATGT	0.02	0.02	0.02	0.004	0.9492
	GACCCACGC	0.019	0.021	0.019	0.301	0.5834
	GACCCATGC	0.017	0.018	0.018	0.002	0.9663
	GACCCACCC	0.016	0.018	0.014	1.804	0.1792
	AACCCACCC	0.013	0.015	0.012	1.133	0.2871
	GATACACCC	0.013	0.01	0.015	3.154	0.0757
	AACCCACGC	0.01	0.012	0.009	1.882	0.1701
Block	Haplotype	Pooled	Cases	Control	c2	P-value
Block 1-8	GACACACC	0.183	0.185	0.182	0.133	0.7157
	GACACACG	0.11	0.111	0.108	0.19	0.6626
	GACCCGTG	0.108	0.11	0.106	0.293	0.5881
	GATACACG	0.086	0.083	0.089	0.883	0.3475
	AACCCATG	0.074	0.067	0.08	4.936	0.0263
	AACCCATC	0.054	0.052	0.055	0.269	0.6037
	AACACATC	0.042	0.04	0.045	1.151	0.2833
	GACCCATG	0.037	0.037	0.037	0	0.9987
	GACCCATC	0.031	0.035	0.028	3.38	0.066
	GACACATC	0.028	0.027	0.03	0.584	0.4448
	GACCCGCG	0.028	0.028	0.026	0.488	0.4849
	AACACACC	0.021	0.019	0.021	0.541	0.4618
	GACCCACG	0.02	0.021	0.019	0.378	0.5385
	GACCCACC	0.016	0.019	0.014	2.445	0.1179
	GATACACC	0.014	0.012	0.016	2.671	0.1022
	AACCCACG	0.014	0.016	0.012	2.971	0.0848
	AACCCACC	0.014	0.016	0.012	1.481	0.2235
	GACACATG	0.013	0.013	0.013	0.004	0.9502
Block	Haplotype	Pooled	Cases	Control	c2	P-value
Block 1-7	GACACAC	0.293	0.297	0.29	0.531	0.4663
	AACCCAT	0.127	0.118	0.134	4.597	0.032
	GACCCGT	0.109	0.111	0.109	0.105	0.7464
	GATACAC	0.099	0.092	0.103	2.698	0.1005
	GACCCAT	0.067	0.072	0.065	1.587	0.2077
	AACACAT	0.044	0.042	0.046	0.514	0.4733
	GACACAT	0.041	0.038	0.043	1.208	0.2718
	GACCCAC	0.035	0.038	0.033	1.686	0.1942
	AACACAC	0.029	0.026	0.03	1.094	0.2957
	GACCCGC	0.028	0.029	0.026	0.538	0.4632
	AACCCAC	0.027	0.032	0.024	4.131	0.0421
	GATACAT	0.012	0.015	0.01	4.429	0.0353
Block	Haplotype	Pooled	Cases	Control	c2	P-value
Block 1-6	GACACA	0.334	0.334	0.333	0.004	0.9474
	AACCCA	0.154	0.149	0.157	0.987	0.3204
	GACCCG	0.137	0.139	0.134	0.375	0.54
	GATACA	0.11	0.107	0.113	0.697	0.4036
	GACCCA	0.103	0.112	0.098	3.932	0.0474
	AACACA	0.072	0.068	0.075	1.113	0.2915
	GACACG	0.012	0.012	0.013	0.115	0.7343
	AACCTA	0.01	0.009	0.011	0.499	0.4799
Block	Haplotype	Pooled	Cases	Control	c2	P-value
Block 1-5	GACAC	0.345	0.345	0.347	0.018	0.8922
	GACCC	0.239	0.251	0.231	4.219	0.04
	AACCC	0.164	0.159	0.168	1.085	0.2976
	GATAC	0.116	0.113	0.118	0.625	0.4292
	AACAC	0.077	0.074	0.079	0.528	0.4674
	AACCT	0.01	0.01	0.012	0.68	0.4097
Block	Haplotype	Pooled	Cases	Control	c2	P-value
Block 3-10	CACACCCG	0.149	0.153	0.147	0.487	0.4851
	CACACGCC	0.114	0.112	0.113	0.062	0.8037
	CCCGTGCC	0.11	0.112	0.108	0.385	0.5352
	TACACGCC	0.087	0.082	0.091	1.711	0.1909
	CCCATCCC	0.082	0.085	0.08	0.743	0.3886
	CCCATGTC	0.08	0.074	0.085	3.238	0.0719
	CACATCCC	0.061	0.057	0.064	1.486	0.2229
	CACACCCC	0.05	0.046	0.053	1.685	0.1942
	CCCGCGCC	0.026	0.027	0.024	0.748	0.3871
	CCCACCCC	0.026	0.029	0.023	2.866	0.0905
	CCCATGCC	0.024	0.024	0.026	0.271	0.6028
	CCCACGCC	0.02	0.022	0.02	0.29	0.5903
	TACACCCC	0.014	0.011	0.015	2.167	0.141
	CACATGCC	0.011	0.011	0.01	0.51	0.4753
Block	Haplotype	Pooled	Cases	Control	c2	P-value
Block 4-10	ACACGCC	0.202	0.195	0.205	1.153	0.2829
	ACACCCG	0.152	0.155	0.151	0.243	0.6223
	CCGTGCC	0.111	0.113	0.111	0.157	0.692
	CCATCCC	0.082	0.085	0.08	0.651	0.4199
	CCATGTC	0.082	0.075	0.086	3.081	0.0792
	ACATCCC	0.065	0.061	0.069	2.172	0.1406
	ACACCCC	0.063	0.056	0.067	3.707	0.0542
	CCGCGCC	0.026	0.028	0.024	1.089	0.2967
	CCATGCC	0.026	0.026	0.027	0.035	0.8506
	CCACCCC	0.025	0.029	0.023	3.139	0.0764
	CCACGCC	0.022	0.023	0.022	0.091	0.7623
	ACATGCC	0.016	0.02	0.014	5.405	0.0201
	ACACGCG	0.011	0.012	0.011	0.17	0.68
Block	Haplotype	Pooled	Cases	Control	c2	P-value
Block 2-9	ACACACCC	0.201	0.201	0.2	0.012	0.9122
	ACACACGC	0.116	0.115	0.115	0.005	0.9461
	ACCCGTGC	0.112	0.114	0.111	0.175	0.6761
	ATACACGC	0.09	0.085	0.093	1.44	0.2302
	ACCCATGT	0.082	0.075	0.087	4.123	0.0423
	ACCCATCC	0.081	0.083	0.078	0.584	0.4448
	ACACATCC	0.066	0.062	0.069	1.845	0.1744
	ACCCACGC	0.029	0.032	0.028	1.474	0.2247
	ACCCACCC	0.029	0.033	0.027	2.757	0.0968
	ACCCGCGC	0.027	0.028	0.025	0.712	0.3988
	ACCCATGC	0.026	0.026	0.027	0.213	0.6442
	ATACACCC	0.015	0.012	0.016	2.054	0.1519
	ACACATGC	0.011	0.012	0.011	0.253	0.6152
Block	Haplotype	Pooled	Cases	Control	c2	P-value
Block 2-8	ACACACC	0.203	0.203	0.202	0.023	0.8801
	ACACACG	0.118	0.118	0.117	0.042	0.8367
	ACCCGTG	0.113	0.117	0.111	0.536	0.4642
	ACCCATG	0.109	0.103	0.116	3.543	0.0598
	ATACACG	0.089	0.085	0.093	1.244	0.2647
	ACCCATC	0.085	0.086	0.083	0.338	0.5609
	ACACATC	0.07	0.065	0.074	2.367	0.1239
	ACCCACG	0.033	0.037	0.03	2.523	0.1122
	ACCCACC	0.03	0.034	0.027	3.614	0.0573
	ACCCGCG	0.028	0.028	0.026	0.29	0.5904
	ATACACC	0.015	0.013	0.017	2.06	0.1512
	ACACATG	0.015	0.015	0.014	0.255	0.6134
Block	Haplotype	Pooled	Cases	Control	c2	P-value
Block 2-7	ACACAC	0.322	0.323	0.32	0.073	0.7868
	ACCCAT	0.194	0.19	0.198	0.949	0.3299
	ACCCGT	0.119	0.121	0.118	0.212	0.6449
	ATACAC	0.103	0.097	0.108	2.636	0.1045
	ACACAT	0.083	0.079	0.086	1.394	0.2376
	ACCCAC	0.062	0.07	0.057	6.084	0.0136
	ACCCGC	0.029	0.029	0.027	0.429	0.5126
	ATACAT	0.015	0.018	0.013	3.823	0.0505
	ACACGT	0.012	0.012	0.013	0.543	0.4613
	ACATAC	0.01	0.011	0.01	0.373	0.5411
Block	Haplotype	Pooled	Cases	Control	c2	P-value
Block 3-8	CACACC	0.204	0.204	0.204	0.001	0.9748
	CACACG	0.119	0.119	0.117	0.068	0.7941
	CCCGTG	0.114	0.117	0.112	0.553	0.457
	CCCATG	0.109	0.103	0.116	3.314	0.0687
	TACACG	0.093	0.088	0.097	2.192	0.1387
	CCCATC	0.086	0.087	0.084	0.26	0.6099
	CACATC	0.07	0.065	0.074	2.388	0.1223
	CCCACG	0.033	0.037	0.03	2.874	0.09
	CCCACC	0.03	0.035	0.028	3.769	0.0522
	CCCGCG	0.027	0.028	0.026	0.384	0.5354
	TACACC	0.017	0.014	0.019	2.683	0.1014
	CACATG	0.015	0.016	0.014	0.371	0.5426
Block	Haplotype	Pooled	Cases	Control	c2	P-value
Block 3-7	TACAC	0.108	0.099	0.113	4.555	0.0328
	CCCAC	0.063	0.072	0.058	6.536	0.0106
	TACAT	0.016	0.018	0.013	3.519	0.0607
Block 4-7	CCAC	0.065	0.073	0.059	6.109	0.0134
Block 1-4	GACC	0.244	0.256	0.234	5.273	0.0217

## Sheet: obs
Data shows the haplotyping results for GATA4 versus the disease trait. Blocks represent the nucleotides constituting the haplotype arranged chronologically as they appear on the chromosome.
Obesity
Sequence	SNP ID	Minor Allele	Case	Control	c2	P-value
1	rs2740434	G	0.741	0.741	0	0.9833
2	rs17153743	G	0.014	0.013	0.084	0.7719
3	rs13264774	C	0.866	0.855	1.708	0.1913
4	rs56298569	A	0.566	0.563	0.1	0.7521
5	rs804280	C	0.967	0.966	0.119	0.7305
6	rs3729855	G	0.182	0.169	1.979	0.1595
7	rs3729856	C	0.56	0.556	0.141	0.7073
8	rs1062219	C	0.453	0.446	0.369	0.5438
9	rs11785481	C	0.886	0.446	0.099	0.7525
10	rs3203358	G	0.201	0.197	0.259	0.6105
Block	Haplotype	Pooled	Cases	Control	c2	P-value
Block 1-10	AACACATCCC	0.04	0.045	0.037	2.788	0.095
	GACCCGCGCC	0.025	0.032	0.022	7.587	0.0059
	AACACACCCC	0.014	0.012	0.017	3.19	0.0741
Block 1-9	GACCCATCC	0.029	0.025	0.032	2.995	0.0835
	GACCCGCGC	0.026	0.033	0.022	7.421	0.0064
Block 2-10	ACACATCCC	0.061	0.067	0.056	3.784	0.0517
	ACCCGCGCC	0.026	0.031	0.022	6.55	0.0105
Block 3-10	CACATCCC	0.061	0.065	0.054	4.012	0.0452
	CCCGCGCC	0.026	0.031	0.022	6.551	0.0105
Block 1-8	GACCCGCG	0.028	0.033	0.024	5.273	0.0217
Block 1-7	GACCCGC	0.028	0.033	0.024	6.139	0.0132
	GATACAT	0.012	0.01	0.015	3.056	0.0804
Block 4-10	CCGCGCC	0.026	0.031	0.022	5.97	0.0145
Block 5-10	CGCGCC	0.03	0.034	0.026	4.444	0.035
Block 2-9	ACCCGCGC	0.027	0.033	0.023	6.514	0.0107
Block 3-9	CACATCC	0.065	0.069	0.059	2.939	0.0865
	CCCGCGC	0.027	0.033	0.023	6.882	0.0087
Block 4-9	CCGCGC	0.027	0.033	0.023	6.195	0.0128
Block 5-9	CGCGC	0.03	0.035	0.026	5.075	0.0243
Block 6-9	GCGC	0.03	0.035	0.026	5.48	0.0192
Block 2-8	ACCCGCG	0.028	0.033	0.025	4.532	0.0333
Block 3-8	CCCGCG	0.027	0.032	0.024	5.217	0.0224
Block 4-8	CCGCG	0.028	0.033	0.025	4.235	0.0396
Block 5-8	CGCG	0.032	0.036	0.029	3.177	0.0747
Block 2-7	ACACAT	0.083	0.087	0.076	3.278	0.0702
	ACCCGC	0.029	0.034	0.025	5.421	0.0199
	ACACGT	0.012	0.015	0.01	3.658	0.0558
Block 3-7	CACAT	0.083	0.088	0.076	3.372	0.0663
	CCCGC	0.029	0.034	0.025	5.332	0.0209
	CACGT	0.012	0.015	0.01	4.083	0.0433
Block 4-7	CACAT	0.083	0.088	0.076	3.372	0.0663
	CCCGC	0.029	0.034	0.025	5.332	0.0209
	CACGT	0.012	0.015	0.01	4.083	0.0433
